# Supplementary material for: Visualizing nationwide variation in medicare Part D prescribing patterns
Source: BMC Med Inform Decis Mak. 2018 Nov 19;18:103. doi: 10.1186/s12911-018-0670-2 (PMC6245567; doi:10.1186/s12911-018-0670-2)
Supplement: Supplementary file 6 — Figure S6. Unidimensional bar graphs of medication class prescribing frequency by region. Bar graphs of each of the top 10 medication classes prescribed (by percentage of individual prescriber prescriptions) for each of 24 medical specialty groupings, plotted for each of 10 Federal Regions. Note that drug class prescribing percentages are mean levels, and truncated at 21% to make the visualizations informative. (ZIP 5280 kb) [file 12911_2018_670_MOESM6_ESM.zip]

Archive with 5 entries (5 files):
- Additional file 8/S6_P1R4.pdf
- Additional file 8/S6_P2R4.pdf
- Additional file 8/S6_P3R4.pdf
- Additional file 8/S6_P4R4.pdf
- Additional file 8/S6_P5R4.pdf
